# Supplementary material for: The Role of Cholesterol in the Interaction of the Lipid Monolayer with the Endocrine Disruptor Bisphenol-A
Source: Membranes (Basel). 2022 Jul 23;12(8):729. doi: 10.3390/membranes12080729 (PMC9332047; doi:10.3390/membranes12080729)
Supplement: Supplementary file 1 [file membranes-12-00729-s001.zip]

Archive with 1 entries (1 files):
- membranes-1768207-supplementary.pdf
